# Supplementary material for: DNA Recovery Using Different Extraction Kits and Cotton Swabs in Forensic DNA Analysis
Source: Genes (Basel). 2026 Apr 14;17(4):457. doi: 10.3390/genes17040457 (PMC13115970; doi:10.3390/genes17040457)
Supplement: Supplementary file 1 [file genes-17-00457-s001.zip › Supplementary S1.xlsx]

## Sheet: Table S1 _ summary
Table S1 A: Summary of mean nDNA recovery in percent using different extraction kits in relation to the best-performing kit. Also, the coefficient of variation (CV %) and normalised standard deviation (SD %) of DNA recoveries are shown. Samples with three different deposition amounts of cfDNA, and depositions of blood and saliva with cbDNA were analysed.
		Cell-free nDNA									Cell-bound nDNA
		60 ng			6 ng			0.6 ng			Blood			Saliva
		Mean %	CV %	SD % *	Mean %	CV %	SD % *	Mean %	CV %	SD % *	Mean %	CV %	SD % *	Mean %	CV %	SD % *
a	Chelex 100 Resin	17.0538	77.8174	13.2708	10.7495	118.573	12.7459	17.3403	109.937	19.0635	4.92752	66.8571	3.2944	9.55175	10.5679	1.00942
b	Wizard Genomic DNA Purification Kit	43.3883	39.2134	17.0141	20.5869	76.9604	15.8437	3.82921	200	7.65842	20.0882	54.7161	10.9915	8.22784	17.3121	1.42441
c	QIAamp DNA Micro Kit	38.3945	20.7341	7.96077	37.3273	36.2578	13.534	ND1	ND1	ND1	80.2804	61.0736	49.0301	7.88573	34.8424	2.74758
d	QIAamp DNA Investigator Kit	50.2264	16.1428	8.10795	100	17.4223	17.4223	100	102.272	102.272	52.8248	45.9309	24.2629	42.1092	11.5311	4.85566
e	DNeasy Blood & Tissue Kit	100	35.9678	35.9678	42.1682	72.7754	30.6881	73.3793	179.606	131.794	100	25.0468	25.0468	100	7.19788	7.19788
	2Not Determined
	*Standard deviation was normalised by applying: (CV% * mean% )/100
Table S1 B: Summary of mean mtDNA recovery in percent using different extraction kits in relation to the best-performing kit. Also, the coefficient of variation (CV %) and normalised standard deviation (SD %) of DNA recoveries are shown. Samples with three different deposition amounts of cfDNA, and depositions of blood and saliva with cbDNA were analysed.
		Cell-free mtDNA									Cell-bound mtDNA
		60 ng			6 ng			0.6 ng			Blood			Saliva
		Mean %	CV %	SD % *	Mean %	CV %	SD % *	Mean %	CV %	SD % *	Mean %	CV %	SD % *	Mean %	CV %	SD % *
a	Chelex 100 Resin	41.4724	28.3126	11.7419	73.4013	23.8778	17.5267	68.7791	12.0731	8.30379	47.7704	11.002	5.2557	80.7923	6.50189	5.25303
b	Wizard Genomic DNA Purification Kit	72.1916	36.5544	26.3892	23.1844	46.7345	10.8351	19.636	69.8001	13.7059	13.6112	26.0428	3.54474	17.5958	4.01168	0.705888
c	QIAamp DNA Micro Kit	86.1789	34.1885	29.4633	82.6637	17.7923	14.7078	51.1724	12.8679	6.58483	53.015	31.9117	16.918	96.2234	17.084	16.4389
d	QIAamp DNA Investigator Kit	84.6142	22.4065	18.9591	100	20.2004	20.2004	100	30.7198	30.7198	49.6785	37.5887	18.6735	63.4165	0.484161	0.307038
e	DNeasy Blood & Tissue Kit	100	10.9009	10.9009	58.7711	57.8224	33.9829	65.3121	11.7016	7.64258	100	21.3088	21.3088	100	23.1968	23.1968
f	DNeasy Blood & Tissue (added directly to tube)	183.969	35.5849	65.4651	207.509	15.4795	32.1213	122.317	14.5221	17.763	NA2	NA2	NA2	NA2	NA2	NA2
	2Not Analyzed
	*Standard deviation was normalised by applying: (CV% * mean% )/100

## Sheet: Table S2_nDNA recovery
Table S2 A: DNA recovery in nDNA copy numbers for different concentrations of cfDNA depositions extracted with the evaluated kits. The recovered nDNA copies from each biological replicate, mean of copies for 4 - 5 biological replicates in the whole extract, mean recovery percentage, coefficient of variation (CV %) and normalised standard deviation (SD %) relative to the best-performing kit and in…
*Recovery from the best-performing kit, marked for each deposited DNA amount in bold and blue.
* Outliers in orange are excluded
	Extraction method	Deposited DNA	Deposited copies	DNA type	Volume to qPCR in µl	Recovered copies from each biological replicate/5 µl					Elution volume	Total recovered copies in each biological replicate					Copies in total extract		Recovery in relation to the best perormance kit			Reovery in relation to deposited copies
						1	2	3	4	5		1	2	3	4	5	Mean	SD	Mean (%)	CV (%)	SD % *	Mean (%)
a	Chelex 100 Resin	60ng	20000	nDNA	5	47.122	57.0911	29.4912	8.6339	5.0533	200	1884.88	2283.64	1179.65	345.356	202.132	1179.13	917.57	17.0538	77.8174	13.2708	5.89566
b	Wizard Genomic DNA Purification Kit	60ng	20000	nDNA	5	143.684	103.51	118.157	234.64		100	2873.68	2070.19	2363.15	4692.8		2999.95	1176.39	43.3883	39.2134	17.0141	14.9998
c	QIAamp DNA Micro Kit	60ng	20000	nDNA	5	143.066	169.847	139.915	106.389	104.451	100	2861.32	3396.94	2798.3	2127.78	2089.03	2654.67	550.423	38.3945	20.7341	7.96077	13.2734
d	QIAamp DNA Investigator Kit	60ng	20000	nDNA	5	171.544	180.964	173.433	131.932	210.315	100	3430.88	3619.27	3468.66	2638.64	4206.31	3472.75	560.6	50.2264	16.1428	8.10795	17.3638
e	DNeasy Blood & Tissue Kit	60ng	20000	nDNA	5	495.105	275.301	395.628	216.805		100	9902.09	5506.02	7912.57	4336.1		6914.2	2486.88	100	35.9678	35.9678	34.571
a	Chelex 100 Resin	6ng	2000	nDNA	5	3.6768	0.9407	0	1.4601	0.1655	200	147.072	37.628	0	58.404	6.62	49.9448	59.2209	10.7495	118.573	12.7459	2.49724
b	Wizard Genomic DNA Purification Kit	6ng	2000	nDNA	5	1.8564	1.747	9.3594	6.1676		100	37.128	34.94	187.188	123.352		95.652	73.6142	20.5869	76.9604	15.8437	4.7826
c	QIAamp DNA Micro Kit	6ng	2000	nDNA	5	4.7591	8.3848	6.8326	10.564	12.8176	100	95.182	167.696	136.652	211.28	256.352	173.432	62.8827	37.3273	36.2578	13.534	8.67162
d	QIAamp DNA Investigator Kit	6ng	2000	nDNA	5	29.0227	20.3504	11.4807	20.5372	23.015	100	580.454	407.008	229.614	410.744	460.3	464.626	80.9484	100	17.4223	17.4223	23.2313
e	DNeasy Blood & Tissue Kit	6ng	2000	nDNA	5	1.3938	7.2454	12.4994	18.0463		100	27.876	144.908	249.988	360.926		195.924	142.585	42.1682	72.7754	30.6881	9.79622
a	Chelex 100 Resin	0.6ng	200	nDNA	5	0.5894	0.1805	0.414	0	0	200	23.576	7.22	16.56	0	0	9.4712	10.4124	17.3403	109.937	19.0635	4.7356
b	Wizard Genomic DNA Purification Kit	0.6ng	200	nDNA	5	0	0.4183	0	0		100	0	8.366	0	0	0	2.0915	4.183	3.82921	200	7.65842	1.04575
c	QIAamp DNA Micro Kit	0.6ng	200	nDNA	5	NA	NA	NA	NA	NA	100	NA	NA	NA	NA	NA	NA	NA	NA	NA	NA	NA
d	QIAamp DNA Investigator Kit	0.6ng	200	nDNA	5	2.9193	4.2847	0	6.4509	0	100	58.386	85.694	0	129.018	0	54.6196	55.8604	100	102.272	102.272	27.3098
e	DNeasy Blood & Tissue Kit	0.6ng	200	nDNA	5	0.1497	0.4714	7.3948	0		100	2.994	9.428	147.896	0		40.0795	71.9852	73.3793	179.606	131.794	20.0398
	* SD % = (CV% * mean% )/100
Outliers are included
a	Chelex 100 Resin	60ng	20000	nDNA	5	47.122	57.0911	29.4912	8.6339	5.0533	200	1884.88	2283.64	1179.65	345.356	202.132	1179.13	917.57	17.0538	77.8174	13.2708	5.89566
b	Wizard Genomic DNA Purification Kit	60ng	20000	nDNA	5	143.684	103.51	118.157	234.64		100	2873.68	2070.19	2363.15	4692.8		2999.95	1176.39	43.3883	39.2134	17.0141	14.9998
c	QIAamp DNA Micro Kit	60ng	20000	nDNA	5	143.066	169.847	139.915	106.389	104.451	100	2861.32	3396.94	2798.3	2127.78	2089.03	2654.67	550.423	38.3945	20.7341	7.96077	13.2734
d	QIAamp DNA Investigator Kit	60ng	20000	nDNA	5	171.544	180.964	173.433	131.932	210.315	100	3430.88	3619.27	3468.66	2638.64	4206.31	3472.75	560.6	50.2264	16.1428	8.10795	17.3638
e	DNeasy Blood & Tissue Kit	60ng	20000	nDNA	5	495.105	275.301	395.628	216.805		100	9902.09	5506.02	7912.57	4336.1		6914.2	2486.88	100	35.9678	35.9678	34.571
a	Chelex 100 Resin	6ng	2000	nDNA	5	3.6768	0.9407	0	1.4601	0.1655	200	147.072	37.628	0	58.404	6.62	49.9448	59.2209	11.9593	118.573	14.1804	2.49724
b	Wizard Genomic DNA Purification Kit	6ng	2000	nDNA	5	1.8564	1.747	9.3594	6.1676		100	37.128	34.94	187.188	123.352		95.652	73.6142	22.9039	76.9604	17.6269	4.7826
c	QIAamp DNA Micro Kit	6ng	2000	nDNA	5	4.7591	8.3848	6.8326	10.564	12.8176	100	95.182	167.696	136.652	211.28	256.352	173.432	62.8827	41.5284	36.2578	15.0572	8.67162
d	QIAamp DNA Investigator Kit	6ng	2000	nDNA	5	29.0227	20.3504	11.4807	20.5372	23.015	100	580.454	407.008	229.614	410.744	460.3	417.624	126.336	100	30.251	30.251	20.8812
e	DNeasy Blood & Tissue Kit	6ng	2000	nDNA	5	1.3938	7.2454	12.4994	18.0463		100	27.876	144.908	249.988	360.926		195.924	142.585	46.9141	72.7754	34.1419	9.79622
a	Chelex 100 Resin	0.6ng	200	nDNA	5	0.5894	0.1805	0.414	0	0	200	23.576	7.22	16.56	0	0	9.4712	10.4124	17.3403	109.937	19.0635	4.7356
b	Wizard Genomic DNA Purification Kit	0.6ng	200	nDNA	5	0	0.4183	0	0		100	0	8.366	0	0	0	2.0915	4.183	3.82921	200	7.65842	1.04575
c	QIAamp DNA Micro Kit	0.6ng	200	nDNA	5	NA	NA	NA	NA	NA	100	NA	NA	NA	NA	NA	NA	NA	NA	NA	NA	NA
d	QIAamp DNA Investigator Kit	0.6ng	200	nDNA	5	2.9193	4.2847	0	6.4509	0	100	58.386	85.694	0	129.018	0	54.6196	55.8604	100	102.272	102.272	27.3098
e	DNeasy Blood & Tissue Kit	0.6ng	200	nDNA	5	0.1497	0.4714	7.3948	0		100	2.994	9.428	147.896	0		40.0795	71.9852	73.3793	179.606	131.794	20.0398
Table S2 B: DNA recovery in nDNA copy numbers for cbDNA depositions (blood and saliva) extracted with the evaluated kits. The recovered nDNA copies from each biological replicate, mean of copies for 4 - 5 biological replicates in the whole extract, mean recovery percentage, coefficient of variation (CV %) and normalised standard deviation (SD %) relative to the best-performing kit and in relation…
*Recovery from the best-performing kit, marked for each deposited DNA amount in bold and blue.
* Outliers in orange are excluded
	Extraction method	Deposited DNA		DNA type	Volume to qPCR in µl	Recovered copies from each biological replicate/5 µl					Elution volume	Total recovered copies in each biological replicate					Copies in total extract		Recovery in relation to the best perormance kit
						1	2	3	4	5		1	2	3	4	5	Mean	SD	Mean (%)	CV (%)	SD % *
a	Chelex 100 Resin	Blood		nDNA	5	4.4119	3.4466	9.7464	0.7141	1.5642	200	176.476	137.864	389.856	28.564	62.568	101.368	67.7718	4.92752	66.8571	3.2944
b	Wizard Genomic DNA Purification Kit	Blood		nDNA	5	81.7508	20.099	5.0963	26.4092	31.0457	100	1635.02	401.98	101.926	528.184	620.914	413.251	226.115	20.0882	54.7161	10.9915
c	QIAamp DNA Micro Kit	Blood		nDNA	5	150.609	91.0825	44.466	44.1452		100	3012.18	1821.65	889.32	882.904		1651.51	1008.64	80.2804	61.0736	49.0301
d	QIAamp DNA Investigator Kit	Blood		nDNA	5	50.5404	26.3172	53.4625	87.0205		100	1010.81	526.344	1069.25	1740.41		1086.7	499.132	52.8248	45.9309	24.2629
e	DNeasy Blood & Tissue Kit	Blood		nDNA	5	120.035	72.5796	128.032	90.79		100	2400.7	1451.59	2560.63	1815.8		2057.18	515.258	100	25.0468	25.0468
a	Chelex 100 Resin	Saliva		nDNA	5	85.3617	91.0433	79.3025	97.0632	74.3996	200	3414.47	3641.73	3172.1	3882.53	2975.98	3417.36	361.143	9.55175	10.5679	1.00942
b	Wizard Genomic DNA Purification Kit	Saliva		nDNA	5	150.553	25.214	115.643	144.77	177.775	100	3011.06	504.28	2312.86	2895.4	3555.5	2943.7	509.618	8.22784	17.3121	1.42441
c	QIAamp DNA Micro Kit	Saliva		nDNA	5	73.5783	158.489	122.505	207.826	142.927	100	1471.57	3169.79	2450.09	4156.53	2858.55	2821.3	983.011	7.88573	34.8424	2.74758
d	QIAamp DNA Investigator Kit	Saliva		nDNA	5	682.722	845.103	708.222	680.15	850.189	100	13654.4	16902.1	14164.4	13603	17003.8	15065.5	1737.23	42.1092	11.5311	4.85566
e	DNeasy Blood & Tissue Kit	Saliva		nDNA	5	1624.73	1832.14	1686.22	1932.17	1869.08	100	32494.6	36642.8	33724.5	38643.3	37381.5	35777.3	2575.21	100	7.19788	7.19788
	* SD % = (CV% * mean% )/100
Outliers are included
a	Chelex 100 Resin	Blood		nDNA	5	4.4119	3.4466	9.7464	0.7141	1.5642	200	176.476	137.864	389.856	28.564	62.568	159.066	141.739	7.73221	89.107	6.88994
b	Wizard Genomic DNA Purification Kit	Blood		nDNA	5	81.7508	20.099	5.0963	26.4092	31.0457	100	1635.02	401.98	101.926	528.184	620.914	657.604	580.42	31.9663	88.2629	28.2143
c	QIAamp DNA Micro Kit	Blood		nDNA	5	150.609	91.0825	44.466	44.1452		100	3012.18	1821.65	889.32	882.904		1651.51	1008.64	80.2804	61.0736	49.0301
d	QIAamp DNA Investigator Kit	Blood		nDNA	5	50.5404	26.3172	53.4625	87.0205		100	1010.81	526.344	1069.25	1740.41		1086.7	499.132	52.8248	45.9309	24.2629
e	DNeasy Blood & Tissue Kit	Blood		nDNA	5	120.035	72.5796	128.032	90.79		100	2400.7	1451.59	2560.63	1815.8		2057.18	515.258	100	25.0468	25.0468
a	Chelex 100 Resin	Saliva		nDNA	5	85.3617	91.0433	79.3025	97.0632	74.3996	200	3414.47	3641.73	3172.1	3882.53	2975.98	3417.36	361.143	9.55175	10.5679	1.00942
b	Wizard Genomic DNA Purification Kit	Saliva		nDNA	5	150.553	25.214	115.643	144.77	177.775	100	3011.06	504.28	2312.86	2895.4	3555.5	2455.82	1176.83	6.86417	47.9203	3.28933
c	QIAamp DNA Micro Kit	Saliva		nDNA	5	73.5783	158.489	122.505	207.826	142.927	100	1471.57	3169.79	2450.09	4156.53	2858.55	2821.3	983.011	7.88573	34.8424	2.74758
d	QIAamp DNA Investigator Kit	Saliva		nDNA	5	682.722	845.103	708.222	680.15	850.189	100	13654.4	16902.1	14164.4	13603	17003.8	15065.5	1737.23	42.1092	11.5311	4.85566
e	DNeasy Blood & Tissue Kit	Saliva		nDNA	5	1624.73	1832.14	1686.22	1932.17	1869.08	100	32494.6	36642.8	33724.5	38643.3	37381.5	35777.3	2575.21	100	7.19788	7.19788

## Sheet: Table S3_mtDNA recovery
Table S3 A: DNA recovery in mtDNA copy numbers for different concentrations of cfDNA depositions depositions extracted with the evaluated kits. The recovered mtDNA copies from each biological replicate, mean of copies for 4 - 5 biological replicates in the whole extract, mean recovery percentage, coefficient of variation (CV %) and normalised standard deviation (SD %) relative to the best-perform…
*Recovery from the best-performing kit, marked for each deposited DNA amount in bold and blue.
* Outliers in orange are excluded
	Extraction method	Deposited DNA	Deposited copies	DNA type	Volume to qPCR in µl	Recovered copies from each biological replicate/5 µl					Elution volume	Total recovered copies in each biological replicate					Copies in total extract		Recovery in relation to the best perormance kit			Reovery in relation to deposited copies
						1	2	3	4	5		1	2	3	4	5	Mean	SD	Mean (%)	CV (%)	SD % *	Mean (%)
a	Chelex 100 Resin	60ng	20000000	mtDNA	5	62495.8	60559.3	41068.6	30913.5	43356.6	200	2.49983e+06	2.42237e+06	1.64274e+06	1.23654e+06	1.73426e+06	1.90715e+06	539963	41.4724	28.3126	11.7419	9.53575
b	Wizard Genomic DNA Purification Kit	60ng	20000000	mtDNA	5	208650	101497	127777	226037		100	4.17299e+06	2.02994e+06	2.55555e+06	4.52073e+06		3.3198e+06	1.21353e+06	72.1916	36.5544	26.3892	16.599
c	QIAamp DNA Micro Kit	60ng	20000000	mtDNA	5	139310	279957	248323	122780	200385	100	2786200	5.59915e+06	4.96646e+06	2.45561e+06	4.00771e+06	3.96302e+06	1.3549e+06	86.1789	34.1885	29.4633	19.8151
d	QIAamp DNA Investigator Kit	60ng	20000000	mtDNA	5	172584	191782	190128	151405	266869	100	3.45168e+06	3.83564e+06	3.80255e+06	3.0281e+06	5.33738e+06	3.89107e+06	871853	84.6142	22.4065	18.9591	19.4553
e	DNeasy Blood & Tissue Kit	60ng	20000000	mtDNA	5	227264	213208	266176	213072		100	4.54528e+06	4264165	5323525	4.26145e+06		4.5986e+06	501291	100	10.9009	10.9009	22.993
f	DNeasy Blood & Tissue (added directly to tube)	60ng	20000000	mtDNA	5	499000	231000	618000	442000	325000	100	9980000	4620000	12360000	8840000	6500000	8460000	3.01048e+06	183.969	35.5849	65.4651	42.3
a	Chelex 100 Resin	6ng	2000000	mtDNA	5	8840.19	6210.11	5041.04	6088.29	5319.73	200	353608	248404	201642	243532	212789	251995	60171	73.4013	23.8778	17.5267	12.5997
b	Wizard Genomic DNA Purification Kit	6ng	2000000	mtDNA	5	3489.59	3227.53	2503.28	6698.52		100	69791.8	64550.5	50065.6	133970		79594.6	37198.1	23.1844	46.7345	10.8351	3.97973
c	QIAamp DNA Micro Kit	6ng	2000000	mtDNA	5	14187	11245.8	17411.4	33640.8	13914.6	100	283739	224916	348229	672815	278292	283794	50493.4	82.6637	17.7923	14.7078	14.1897
d	QIAamp DNA Investigator Kit	6ng	2000000	mtDNA	5	22237.4	16114.1	14393.7	15917	31052.5	100	444748	322282	287874	318341	621050	343311	69350.4	100	20.2004	20.2004	17.1656
e	DNeasy Blood & Tissue Kit	6ng	2000000	mtDNA	5	2037.08	13688.2	9631.42	14996.8		100	40741.6	273765	192628	299937		201768	116667	58.7711	57.8224	33.9829	10.0884
f	DNeasy Blood & Tissue (added directly to tube)	6ng	2000000	mtDNA	5	27000	40000	35800	40800	34500	100	540000	800000	716000	816000	690000	712400	110276	207.509	15.4795	32.1213	35.62
a	Chelex 100 Resin	0.6ng	200000	mtDNA	5	903.779	1010.68	1085.6	1035.58	794.541	200	36151.2	40427.1	43423.9	41423.2	31781.6	38641.4	4665.22	68.7791	12.0731	8.30379	19.3207
b	Wizard Genomic DNA Purification Kit	0.6ng	200000	mtDNA	5	627.249	446.715	1028.56	103.845		100	12545	8934.3	20571.3	2076.89		11031.9	7700.25	19.636	69.8001	13.7059	5.51593
c	QIAamp DNA Micro Kit	0.6ng	200000	mtDNA	5	1284.48	1292.11	1397.69	1477.02	1736.1	100	25689.7	25842.2	27953.8	29540.5	34722	28749.6	3699.48	51.1724	12.8679	6.58483	14.3748
d	QIAamp DNA Investigator Kit	0.6ng	200000	mtDNA	5	3487.48	1897.37	1980.31	3807.25	2873.06	100	69749.5	37947.5	39606.3	76144.9	57461.2	56181.9	17258.9	100	30.7198	30.7198	28.0909
e	DNeasy Blood & Tissue Kit	0.6ng	200000	mtDNA	5	1015.89	2049.6	1834.2	1620.23		100	20317.8	40992	36684	32404.6		36693.5	4293.75	65.3121	11.7016	7.64258	18.3468
f	DNeasy Blood & Tissue (added directly to tube)	0.6ng	200000	mtDNA	5	2730	3990	3820	3410	3230	100	54600	79800	76400	68200	64600	68720	9979.58	122.317	14.5221	17.763	34.36
	* SD % = (CV% * mean% )/100
Outliers are included
a	Chelex 100 Resin	60ng	20000000	mtDNA	5	62495.8	60559.3	41068.6	30913.5	43356.6	200	2.49983e+06	2.42237e+06	1.64274e+06	1.23654e+06	1.73426e+06	1.90715e+06	539963	41.4724	28.3126	11.7419	9.53575
b	Wizard Genomic DNA Purification Kit	60ng	20000000	mtDNA	5	208650	101497	127777	226037		100	4.17299e+06	2.02994e+06	2.55555e+06	4.52073e+06		3.3198e+06	1.21353e+06	72.1916	36.5544	26.3892	16.599
c	QIAamp DNA Micro Kit	60ng	20000000	mtDNA	5	139310	279957	248323	122780	200385	100	2786200	5.59915e+06	4.96646e+06	2.45561e+06	4.00771e+06	3.96302e+06	1.3549e+06	86.1789	34.1885	29.4633	19.8151
d	QIAamp DNA Investigator Kit	60ng	20000000	mtDNA	5	172584	191782	190128	151405	266869	100	3.45168e+06	3.83564e+06	3.80255e+06	3.0281e+06	5.33738e+06	3.89107e+06	871853	84.6142	22.4065	18.9591	19.4553
e	DNeasy Blood & Tissue Kit	60ng	20000000	mtDNA	5	227264	213208	266176	213072		100	4.54528e+06	4264165	5323525	4.26145e+06		4.5986e+06	501291	100	10.9009	10.9009	22.993
f	DNeasy Blood & Tissue (added directly to tube)	60ng	20000000	mtDNA	5	499000	231000	618000	442000	325000	100	9980000	4620000	12360000	8840000	6500000	8460000	3.01048e+06	183.969	35.5849	65.4651	42.3
a	Chelex 100 Resin	6ng	2000000	mtDNA	5	8840.19	6210.11	5041.04	6088.29	5319.73	200	353608	248404	201642	243532	212789	251995	60171	63.179	23.8778	15.0858	12.5997
b	Wizard Genomic DNA Purification Kit	6ng	2000000	mtDNA	5	3489.59	3227.53	2503.28	6698.52		100	69791.8	64550.5	50065.6	133970		79594.6	37198.1	19.9556	46.7345	9.32614	3.97973
c	QIAamp DNA Micro Kit	6ng	2000000	mtDNA	5	14187	11245.8	17411.4	33640.8	13914.6	100	283739	224916	348229	672815	278292	361598	179387	90.6582	49.6095	44.9751	18.0799
d	QIAamp DNA Investigator Kit	6ng	2000000	mtDNA	5	22237.4	16114.1	14393.7	15917	31052.5	100	444748	322282	287874	318341	621050	398859	137967	100	34.5904	34.5904	19.9429
e	DNeasy Blood & Tissue Kit	6ng	2000000	mtDNA	5	2037.08	13688.2	9631.42	14996.8		100	40741.6	273765	192628	299937		201768	116667	50.5863	57.8224	29.2502	10.0884
f	DNeasy Blood & Tissue (added directly to tube)	6ng	2000000	mtDNA	5	27000	40000	35800	40800	34500	100	540000	800000	716000	816000	690000	712400	110276	178.61	15.4795	27.6479	35.62
a	Chelex 100 Resin	0.6ng	200000	mtDNA	5	903.779	1010.68	1085.6	1035.58	794.541	200	36151.2	40427.1	43423.9	41423.2	31781.6	38641.4	4665.22	68.7791	12.0731	8.30379	19.3207
b	Wizard Genomic DNA Purification Kit	0.6ng	200000	mtDNA	5	627.249	446.715	1028.56	103.845		100	12545	8934.3	20571.3	2076.89		11031.9	7700.25	19.636	69.8001	13.7059	5.51593
c	QIAamp DNA Micro Kit	0.6ng	200000	mtDNA	5	1284.48	1292.11	1397.69	1477.02	1736.1	100	25689.7	25842.2	27953.8	29540.5	34722	28749.6	3699.48	51.1724	12.8679	6.58483	14.3748
d	QIAamp DNA Investigator Kit	0.6ng	200000	mtDNA	5	3487.48	1897.37	1980.31	3807.25	2873.06	100	69749.5	37947.5	39606.3	76144.9	57461.2	56181.9	17258.9	100	30.7198	30.7198	28.0909
e	DNeasy Blood & Tissue Kit	0.6ng	200000	mtDNA	5	1015.89	2049.6	1834.2	1620.23		100	20317.8	40992	36684	32404.6		32599.6	8906.86	58.0251	27.322	15.8536	16.2998
f	DNeasy Blood & Tissue (added directly to tube)	0.6ng	200000	mtDNA	5	2730	3990	3820	3410	3230	100	54600	79800	76400	68200	64600	68720	9979.58	122.317	14.5221	17.763	34.36
Table S3 B: DNA recovery in mtDNA copy numbers for cbDNA depositions (blood and saliva) extracted with the evaluated kits. The recovered mtDNA copies from each biological replicate, mean of copies for 4 - 5 biological replicates in the whole extract, mean recovery percentage, coefficient of variation (CV %) and normalised standard deviation (SD %) relative to the best-performing kit and in relati…
*Recovery from the best-performing kit, marked for each deposited DNA amount in bold and blue.
* Outliers in orange are excluded
	Extraction method	Deposited DNA		DNA type	Volume to qPCR in µl	Recovered copies from each biological replicate/5 µl					Elution volume	Total recovered copies in each biological replicate					Copies in total extract		Recovery in relation to the best perormance kit
						1	2	3	4	5		1	2	3	4	5	Mean	SD	Mean (%)	CV (%)	SD % *
a	Chelex 100 Resin	Blood		mtDNA	5	14887.8	18169.8	24551.3	16800.4	19308.2	200	595511	726793	982054	672015	772328	691662	76096.7	47.7704	11.002	5.2557
b	Wizard Genomic DNA Purification Kit	Blood		mtDNA	5	13496.1	7015.7	7796	10464.4	10496.6	100	269921	140314	155920	209288	209933	197075	51323.9	13.6112	26.0428	3.54474
c	QIAamp DNA Micro Kit	Blood		mtDNA	5	53552.4	130647	42803.5	26552.3	30611.2	100	1.07105e+06	2.61294e+06	856070	531047	612224	767597	244954	53.015	31.9117	16.918
d	QIAamp DNA Investigator Kit	Blood		mtDNA	5	41138.6	22706.7	27495.3	52517.1		100	822772	454135	549906	1.05034e+06		719289	270371	49.6785	37.5887	18.6735
e	DNeasy Blood & Tissue Kit	Blood		mtDNA	5	75430.9	51572.7	79437	63591.2	91940.1	100	1.50862e+06	1.03145e+06	1588740	1.27182e+06	1.8388e+06	1.44789e+06	308527	100	21.3088	21.3088
a	Chelex 100 Resin	Saliva		mtDNA	5	90769.8	114212	83629.5	97532.2	94221.8	200	3.63079e+06	4.56849e+06	3.34518e+06	3901290	3.76887e+06	3.66153e+06	238069	80.7923	6.50189	5.25303
b	Wizard Genomic DNA Purification Kit	Saliva		mtDNA	5	39837.5	15015.9	38290.5	41489.1	66165.9	100	796750	300318	765811	829782	1.32332e+06	797447	31991.1	17.5958	4.01168	0.705888
c	QIAamp DNA Micro Kit	Saliva		mtDNA	5	64582.8	185591	189840	232967	263777	100	1.29166e+06	3.71182e+06	3796800	4.65935e+06	5.27553e+06	4.36087e+06	745014	96.2234	17.084	16.4389
d	QIAamp DNA Investigator Kit	Saliva		mtDNA	5	107373	144167	144038	142903	158032	100	2.14745e+06	2.88334e+06	2.88077e+06	2.85806e+06	3.16064e+06	2.87406e+06	13915	63.4165	0.484161	0.307038
e	DNeasy Blood & Tissue Kit	Saliva		mtDNA	5	227607	196935	251623	297480	159362	100	4552145	3.93871e+06	5.03246e+06	5.9496e+06	3.18725e+06	4.53203e+06	1.05129e+06	100	23.1968	23.1968
	* SD % = (CV% * mean% )/100
Outliers are included
a	Chelex 100 Resin	Blood		mtDNA	5	14887.8	18169.8	24551.3	16800.4	19308.2	200	595511	726793	982054	672015	772328	749740	145631	51.7816	19.4242	10.0582
b	Wizard Genomic DNA Purification Kit	Blood		mtDNA	5	13496.1	7015.7	7796	10464.4	10496.6	100	269921	140314	155920	209288	209933	197075	51323.9	13.6112	26.0428	3.54474
c	QIAamp DNA Micro Kit	Blood		mtDNA	5	53552.4	130647	42803.5	26552.3	30611.2	100	1.07105e+06	2.61294e+06	856070	531047	612224	1.13667e+06	852091	78.5051	74.9641	58.8506
d	QIAamp DNA Investigator Kit	Blood		mtDNA	5	41138.6	22706.7	27495.3	52517.1		100	822772	454135	549906	1.05034e+06		719289	270371	49.6785	37.5887	18.6735
e	DNeasy Blood & Tissue Kit	Blood		mtDNA	5	75430.9	51572.7	79437	63591.2	91940.1	100	1.50862e+06	1.03145e+06	1588740	1.27182e+06	1.8388e+06	1.44789e+06	308527	100	21.3088	21.3088
a	Chelex 100 Resin	Saliva		mtDNA	5	90769.8	114212	83629.5	97532.2	94221.8	200	3.63079e+06	4.56849e+06	3.34518e+06	3901290	3.76887e+06	3842924	454994	84.7947	11.8398	10.0395
b	Wizard Genomic DNA Purification Kit	Saliva		mtDNA	5	39837.5	15015.9	38290.5	41489.1	66165.9	100	796750	300318	765811	829782	1.32332e+06	803196	362477	17.7226	45.1293	7.99811
c	QIAamp DNA Micro Kit	Saliva		mtDNA	5	64582.8	185591	189840	232967	263777	100	1.29166e+06	3.71182e+06	3796800	4.65935e+06	5.27553e+06	3.74703e+06	1.51668e+06	82.6788	40.4767	33.4657
d	QIAamp DNA Investigator Kit	Saliva		mtDNA	5	107373	144167	144038	142903	158032	100	2.14745e+06	2.88334e+06	2.88077e+06	2.85806e+06	3.16064e+06	2.78605e+06	378068	61.4747	13.57	8.34213
e	DNeasy Blood & Tissue Kit	Saliva		mtDNA	5	227607	196935	251623	297480	159362	100	4552145	3.93871e+06	5.03246e+06	5.9496e+06	3.18725e+06	4.53203e+06	1.05129e+06	100	23.1968	23.1968

## Sheet: Table S4_p-values
Table S4: Kruskal-Wallis tests of DNA recoveries using different extraction kits, followed by pairwise comparisons using Dunn’s test with Holm adjustment for multiple comparisons (values have been correlated to the final extraction volume).
			> 0.05	nDNA
			0.05 - 0.1	60 ng					6 ng					0.6 ng								> 0.05	nDNA
			0.1- 1	Chelex	Wizard	Micro	Investigator	Dneasy	Chelex	Wizard	Micro	Investigator	Dneasy	Chelex	Wizard	Micro	Investigator	Dneasy				0.05 - 0.1	Blood					Salva
	nDNA	60 ng	Chelex	NA	1	1	1	1	1	1	1	0.967518	1	0.63062	0.41604	NA	1	1				0.1- 1	Chelex	Wizard	Micro	Investigator	Dneasy	Chelex	Wizard	Micro	Investigator	Dneasy
			Wizard	1	NA	1	1	1	1	1	1	1	1	0.21843	0.150978	NA	0.827616	0.919882		nDNA	Blood	Chelex	NA	1	1	1	1	0.0747875	0.524628	0.485877	0.00342053	0.000270473
			Micro	1	1	NA	1	1	0.364607	1	1	1	1	0.0572191	0.0401715	NA	0.255172	0.311127				Wizard	1	NA	1	1	1	0.246632	1	1	0.0168322	0.00166821
			Investigator	1	1	1	NA	1	0.0907701	1	1	1	1	0.0105154	0.00787529	NA	0.0602373	0.0828674				Micro	1	1	NA	1	1	1	1	1	0.572774	0.120244
			Dneasy	1	1	1	1	NA	0.197466	1	1	1	1	0.0268627	0.0193795	NA	0.136504	0.173377				Investigator	1	1	1	NA	1	1	1	1	0.141217	0.0204391
		6 ng	Chelex	1	1	0.364607	0.0907701	0.197466	NA	1	1	1	1	1	1	NA	1	1				Dneasy	1	1	1	1	NA	1	1	1	0.916281	0.216346
			Wizard	1	1	1	1	1	1	NA	1	1	1	1	1	NA	1	1			Salva	Chelex	0.0747875	0.246632	1	1	1	NA	1	1	1	1
			Micro	1	1	1	1	1	1	1	NA	1	1	1	1	NA	1	1				Wizard	0.524628	1	1	1	1	1	NA	0.92603	1	1
			Investigator	0.967518	1	1	1	1	1	1	1	NA	1	1	0.694424	NA	1	1				Micro	0.485877	1	1	1	1	1	0.92603	NA	1	0.910391
			Dneasy	1	1	1	1	1	1	1	1	1	NA	1	1	NA	1	1				Investigator	0.00342053	0.0168322	0.572774	0.141217	0.916281	1	1	1	NA	1
		0.6 ng	Chelex	0.63062	0.21843	0.0572191	0.0105154	0.0268627	1	1	1	1	1	NA	1	NA	1	1				Dneasy	0.000270473	0.00166821	0.120244	0.0204391	0.216346	1	1	0.910391	1	NA
			Wizard	0.41604	0.150978	0.0401715	0.00787529	0.0193795	1	1	1	0.694424	1	1	NA	NA	1	1
			Micro	NA	NA	NA	NA	NA	NA	NA	NA	NA	NA	NA	NA	NA	NA	NA
			Investigator	1	0.827616	0.255172	0.0602373	0.136504	1	1	1	1	1	1	1	NA	NA	1
			Dneasy	1	0.919882	0.311127	0.0828674	0.173377	1	1	1	1	1	1	1	NA	1	NA
			> 0.05	mtDNA																		> 0.05	mtDNA
			0.05 - 0.1	60 ng					6 ng					0.6 ng								0.05 - 0.1	Blood					Salva
			0.1- 1	Chelex	Wizard	Micro	Investigator	Dneasy	Chelex	Wizard	Micro	Investigator	Dneasy	Chelex	Wizard	Micro	Investigator	Dneasy				0.1- 1	Chelex	Wizard	Micro	Investigator	Dneasy	Chelex	Wizard	Micro	Investigator	Dneasy
	mtDNA	60 ng	Chelex	NA	1	1	1	1	1	1	1	1	1	0.814876	0.0597169	0.116864	1	1		mtDNA	Blood	Chelex	NA	1	1	1	1	0.48616	1	0.152935	1	0.0816605
			Wizard	1	NA	1	1	1	1	1	1	1	1	0.537169	0.0361028	0.069609	1	1				Wizard	1	NA	1	1	0.338833	0.0117264	1	0.00176676	0.224998	0.000468408
			Micro	1	1	NA	1	1	1	1	1	1	1	0.0499012	0.00211488	0.00393075	0.198718	0.168438				Micro	1	1	NA	1	1	0.935966	1	0.338317	1	0.20715
			Investigator	1	1	1	NA	1	1	1	1	1	1	0.0623694	0.00276137	0.00517004	0.241749	0.197545				Investigator	1	1	1	NA	1	0.631077	1	0.210204	1	0.120451
			Dneasy	1	1	1	1	NA	1	1	1	1	1	0.200901	0.0107676	0.0210145	0.679727	0.504139				Dneasy	1	0.338833	1	1	NA	1	1	1	1	1
		6 ng	Chelex	1	1	1	1	1	NA	1	1	1	0.992412	1	1	1	1	1			Salva	Chelex	0.48616	0.0117264	0.935966	0.631077	1	NA	1	1	1	1
			Wizard	1	1	1	1	1	1	NA	1	1	1	1	1	1	1	1				Wizard	1	1	1	1	1	1	NA	0.673236	1	0.47645
			Micro	1	1	1	1	1	1	1	NA	1	1	1	1	1	1	1				Micro	0.152935	0.00176676	0.338317	0.210204	1	1	0.673236	NA	1	0.9603
			Investigator	1	1	1	1	1	1	1	1	NA	1	1	0.527661	0.995923	1	1				Investigator	1	0.224998	1	1	1	1	1	1	NA	1
			Dneasy	1	1	1	1	1	0.992412	1	1	1	NA	1	1	1	1	1				Dneasy	0.0816605	0.000468408	0.20715	0.120451	1	1	0.47645	0.9603	1	NA
		0.6 ng	Chelex	0.814876	0.537169	0.0499012	0.0623694	0.200901	1	1	1	1	1	NA	1	1	1	1
			Wizard	0.0597169	0.0361028	0.00211488	0.00276137	0.0107676	1	1	1	0.527661	1	1	NA	1	1	1
			Micro	0.116864	0.069609	0.00393075	0.00517004	0.0210145	1	1	1	0.995923	1	1	1	NA	1	1
			Investigator	1	1	0.198718	0.241749	0.679727	1	1	1	1	1	1	1	1	NA	1
			Dneasy	1	1	0.168438	0.197545	0.504139	1	1	1	1	1	1	1	1	1	NA
